# Supplementary material for: Toxoplasma gondii PROP1 is critical for autophagy and parasite viability during chronic infection
Source: mSphere. 2025 Feb 21;10(3):e00829-24. doi: 10.1128/msphere.00829-24 (PMC11934330; doi:10.1128/msphere.00829-24)
Supplement: Table S1 — Strains, primers, sgRNAs, and repair templates used in the study. [file msphere.00829-24-s0001.xlsx]

## Sheet: Legend
Table S1. [Title].	Lists of strains, primers, guide RNAs, and repair templates
S1A	T. gondii strains used in this study
S1B	Primers used for T. gondii strain generation and genotyping
S1C	Guide RNAs and homology-directed repair templates for T. gondii strain generation

## Sheet: Table S1A
Table S1a. T. gondii strains used in this study
Name	Genotype	Reference
ME49/TIR1	ME49∆ku80∆hxgprt/TIR1	67
ME49/TIR1/TgATG9-mAID	ME49∆ku80∆hxgprt/TIR1/TgATG9-mAID	20
ME49/TIR1/TgPROP2-mAID	ME49∆ku80∆hxgprt/TIR1/TgPROP2-mAID	This study
ME49∆ku80∆hxgprt (WT)	ME49∆ku80∆hxgprt	69
TgPROP1 knockout (KO)	ME49∆ku80∆TgPROP1	This study
TgPROP1 complement (Comp)	ME49∆ku80∆TgPROP1:TgPROP1*	This study

## Sheet: Table S1B
Table S1b. Primers used for T. gondii strain generation and genotyping
Oligo/Primer name	Sequence	Use
P1	AGCTGGAGCAGGCCAGAGCCGTTTTAGAGCTAGAAATAGC	Site-directed mutagenesis PCR for creating guide RNA targeting C-terminus TgPROP2-mAID tagging forward
P2	AACTTGACATCCCCATTTAC	Site-directed mutagenesis PCR for creating guide RNA universal reverse
P3	CGCAATGACGAAACTGCATGCAGAGCGTCTGGAAGCGTTTTCTGGAAGTGAAACGCCTGG	CloneAmp PCR of homology-directed repair template for TgPROP2-mAID tagging forward
P4	TCCCCCTGCTCCTTCCCCCCAAATGTCTCCTCTCTTCTTCTTAATCGAGCGGGTCCTGGT	CloneAmp PCR of homology-directed repair template for TgPROP2-mAID tagging reverse
P5	GGCGCAATGACGAAACTGCATG	Genotyping primer to check for TgPROP2-mAID tagging forward
P6	CTCCGCCACCACTTTTATACATTCGC	Genotyping primer to check for TgPROP2-mAID tagging reverse
P7	GTGAGTGTAGAGGACGGTCTGGTTTTAGAGCTAGAAATAGC	Site-directed mutagenesis PCR for creating guide RNA targeting N-terminus TgPROP1 KO forward
P8	GCAAATCGTCATGTGACAGGGTTTTAGAGCTAGAAATAGC	Site-directed mutagenesis PCR for creating guide RNA targeting C-terminus TgPROP1 KO forward
P9	GATTTTCCTGGCGGGTGCAACTGTTCTCTTGTTTTTCGTCTTTTTTCAGTCAGCACGAAACCTTGCATTC	CloneAmp PCR of homology-directed repair template for TgPROP1 KO forward
P10	GTTGACGAATGTCTCCTGCCAAATGTGTAATTTGTGCACTCGGTCGGAAATCCACCGCGGTGTCACTGTA	CloneAmp PCR of homology-directed repair template for TgPROP1 KO reverse
P11	TCCCCGACAACACCTTCTAC	Genotyping primer to check for TgPROP1 KO forward
P12	GACTCGAATTTTGCATGTTTCTG	Genotyping primer to check for TgPROP1 KO reverse
P13	AACTGCCATCCACTCACTGGGTTTTAGAGCTAGAAATAGC	Site-directed mutagenesis PCR for creating guide RNA targeting N-terminus TgPROP1 Comp forward
P14	GTGCAGGGCCGTGTATGGCTGGTTTTAGAGCTAGAAATAGC	Site-directed mutagenesis PCR for creating guide RNA targeting C-terminus TgPROP1 Comp forward
P15	CATGTCACTCGTTCCATTGTACTAGCGTCAGCGTGAGTTTTGGCTTGCTGAACTGCCATCCACTCACTGC	CloneAmp PCR of homology-directed repair template for TgPROP1 Comp forward
P16	CTTGACTCGAATTTTGCATGTTTCTGATCGGTGTGTGCTCAGTCTCTCTTTCGCAGCCATACACGGCCCT	CloneAmp PCR of homology-directed repair template for TgPROP1 Comp reverse
P17	ATTTGGGCAGAATACCTTGG	Genotyping primer to check for TgPROP1 Comp forward

## Sheet: Table S1C
Table S1c. Guide RNAs and homology-directed repair templates for T. gondii strain generation
Strain	Guide RNA	Repair Template
ME49/TIR1/TgPROP2-mAID (TgPROP2-mAID)	AGCTGGAGCAGGCCAGAGCCGGG	CGCAATGACGAAACTGCATGCAGAGCGTCTGGAAGCGTTTTGAAACGCCTGGGACAAGCGAATCCGCAACTCCCGAGAGTGGCAAGCCTATCCCTAATCCCTTGCTTGGGCTGGATAGTACAGAAAACCTGTACTTCCAAGCGATGGTGAGCAAGGGCGAGGAGGATAACATGGCCTCTCTCCCAGCGACACATGAGTTACACATCTTTGGCTCCATCAACGGTGTGGACTTTGACATGGTGGGTCAGGGCACCGGCAATCCAAATGATGGTTATGAGGAGTTAAACCTGAAGTCCACCAAGGGTGACCTCCAGTTCTCCCCCTGGATTCTGGTCCCTCATATCGGGTATGGCTTCCATCAGTACCTGCCCTACCCTGACGGGATGTCGCCTTTCCAGG…
TgPROP1 knockout (KO)	GTGAGTGTAGAGGACGGTCTGAGG and GCAAATCGTCATGTGACAGGAGG	GATTTTCCTGGCGGGTGCAACTGTTCTCTTGTTTTTCGTCTTTTTTCAGTCAGCACGAAACCTTGCATTCAAACCCGCCCGCGGAAGATCCGATCTTGCTGCTGTTCGCAGTCCCAGTAGCGTCCTGTCGGCCGCGCCGTCTCTGTTGGTGGGCAGCCGCTACACCTGTTATCTGACTGCCGTGCGCGAAAATGACGCCATTTTTGGGAAAATCGGGGAACTTCATTCTTTAAAAGTATGCGGAGGTTTCCTTTTTCTTCTGTTCGTTTCTTTTTCTCGGGTTTGATAACCGTGTTCGATGTAAGCACTTTCCGTCTCTCCTCCGTGCTTTGTTCGACATCGAGACCAGGTGTGCAGATCCTTCGCTTGTCGATCCGGAGACGCGTGTCTCGTAGAACC…
TgPROP1 complement (Comp)	AACTGCCATCCACTCACTGGCGG and GTGCAGGGCCGTGTATGGCTGCGG	CATGTCACTCGTTCCATTGTACTAGCGTCAGCGTGAGTTTTGGCTTGCTGAACTGCCATCCACTCACTGCCGACTGCTTTTCCTGGCCTGCCTTGGCGTTTGTCTCCTACAGCTTTCCATTTACGTTGCCGTGTCGTCCAGTTCCAATTGTTTTTCCGCGTTGTTCTCCTTACACTGGTCATGTTGCGGAGCAAGTAAAAGAACAAGTCAATCATCCGGATTTTCCTGGCGGGTGCAACTGTTCTCTTGTTTTTCGTCTTTTTTCAGTTGAGTGTAGAGGACGGTCTGAGGTGGTTCTTTGAACCAGAGCAAACATGAGTCGTCAACGGATTCGTGAAACGCATTCTTGTGAGATTCTTGGACCCCCGGAATGCTGTGTGGACTCTCCCGACACCAGCA…
